# Supplementary material for: The Impact of Acute EBV Infection on Changes in the Serum Proteome in Children—A Pilot Study
Source: Pathogens. 2024 Jun 4;13(6):471. doi: 10.3390/pathogens13060471 (PMC11206626; doi:10.3390/pathogens13060471)
Supplement: Supplementary file 1 [file pathogens-13-00471-s001.zip]

Archive with 1 entries (1 files):
- pathogens-2972577-supplementary.pdf
